# Supplementary material for: Co-Culture of Halotolerant Bacteria to Produce Poly(3-hydroxybutyrate-co-3-hydroxyvalerate) Using Sewage Wastewater Substrate
Source: Polymers (Basel). 2022 Nov 16;14(22):4963. doi: 10.3390/polym14224963 (PMC9699070; doi:10.3390/polym14224963)
Supplement: Supplementary file 1 [file polymers-14-04963-s001.zip]

Archive with 1 entries (1 files):
- polymers-1975940-supplementary.pdf
